# Supplementary material for: Associations between Short-Term Air Pollution Exposure and the Peripheral Leukocyte Distribution in the Adult Male Population in Beijing, China
Source: Int J Environ Res Public Health. 2023 Mar 7;20(6):4695. doi: 10.3390/ijerph20064695 (PMC10048523; doi:10.3390/ijerph20064695)
Supplement: Supplementary file 1 [file ijerph-20-04695-s001.zip]

Archive with 1 entries (1 files):
- ijerph-2151095-supplementary.pdf
